# Supplementary material for: Genus-wide sequencing supports a two-locus model for sex-determination in Phoenix
Source: Nat Commun. 2018 Sep 28;9:3969. doi: 10.1038/s41467-018-06375-y (PMC6162277; doi:10.1038/s41467-018-06375-y)
Supplement: Supplementary file 4 — Supplementary Data [file 41467_2018_6375_MOESM4_ESM.txt]

AAAAAAGTCCTCTACG
AAAAAGGACTCGAATT
AAAAAGTCCTCTACGA
AAAAGGAACTGCTACC
AAAATACTGCTTCCCC
AAAATCGTATCAACCC
AAACACAGCCTACGAA
AAACAGGACGGGCACA
AAACCATGACTTGGTT
AAACCTGATATGCTCT
AAACGTGGCGTAAATG
AAACTATGGGACCTTC
AAACTATTAGGGGTAA
AAACTGGCATATAGTT
AAAGCACGACATACAT
AAAGCAGGCAGCTCTT
AAAGCCAATGGCGTGG
AAAGCCACTGCTTAAC
AAAGCGATATCGTTCG
AAAGCTGCACATTAAT
AAAGGAACTGCTACCA
AAAGGCCACCCTGCCC
AAAGGTTAAGTAGCAT
AAAGTCTTGAAGTCAG
AAATATTTCCCTGGCT
AAATCAACCAACGAGT
AAATCACCGCCAGGAT
AAATGACCCTAAACTG
AAATGAGCCACTTCTT
AAATGCAGAGGTTCCA
AAATGCCTTGGGAACA
AAATGGTTGGATTCAC
AAATGTCCTGACTTCA
AAATTCGCAGGCAATG
AAATTTCTTATTACGT
AACAAAGAACCATCGG
AACAAATATTTCCCTG
AACAACCCGATGGTTC
AACAACTCATGGGTAA
AACACAGCCTACGAAC
AACACGTGTTTATCAC
AACAGCGACTGGAACG
AACAGCGATCCAACGA
AACAGCTAGGAAAGCC
AACAGCTGCCAGACAC
AACAGGACGGGCACAC
AACATCAGCCCAAATG
AACATCGTTCCAGTCG
AACATCTTCAGTTCGG
AACATTCGAGAATAGC
AACATTCTCAACCCTA
AACCAAATACGACATG
AACCAACGAGTCGCTC
AACCACAGTCAGGGGG
AACCACCTTAACAGAG
AACCAGCAACCATCAG
AACCATCGGGTTGTTG
AACCATCTGGCTCATT
AACCCAACTGCTTCTC
AACCCCTTATATTCAT
AACCCTCGCTCTACTT
AACCGTTGGATGCCAT
AACCTAGAGGGCCAAT
AACCTGATATGCTCTC
AACCTGCAACGTGAAA
AACGAATGGGCCATGG
AACGATATCGCTTTAT
AACGATGATGTGGCGC
AACGCTTTTCATTTTG
AACGGGCTTTCGCATT
AACGTGGCGTAAATGA
AACGTTATGGTCTTCC
AACGTTTTTCTCACTC
AACTATGGGACCTTCC
AACTATTAGGGGTAAT
AACTCCAAGTGGTGCA
AACTCCATTGCCTCGT
AACTCTCGGACAAACT
AACTGATAGCAAGGCC
AACTGGAACCACCTTA
AACTGGCATATAGTTA
AACTGGGCTAGGTCCT
AACTGGGGCTCTGCAA
AACTGGGTTGATACGA
AACTGTAGCAAGTGAC
AACTTAGTGACAATCT
AACTTTGATGCCTAAC
AAGAACCATCGGGTTG
AAGAATTAGTATGCTC
AAGACACGAGTCTTGG
AAGACCAAACCACTCA
AAGACCTTAGGCAGAG
AAGACTCGTGTCTTCA
AAGAGAATGGTTAGTC
AAGAGCCATCCTCTCA
AAGAGCCTTGCCAAAG
AAGAGGTCTATGGGAT
AAGAGTTAACTGCTCA
AAGATCAATGGCTTAG
AAGATCAGTGAGATCC
AAGATCCCCAACTCTG
AAGATCGCCATGCATC
AAGATCTTGAAGTCCG
AAGATGCTGACAGCTC
AAGATGTTGTCAAATC
AAGATTCTAGTCTAAG
AAGCAACGCTTTTCAT
AAGCACGACATACATG
AAGCAGATTCTCAGAG
AAGCAGCAGGGCAATG
AAGCAGTATTTTGGGC
AAGCAGTTGGGTTCGA
AAGCCAACTCTCGGAC
AAGCCACTGCTTAACG
AAGCCGTCGTCGACGG
AAGCGATATCGTTCGT
AAGCGCAAGTGTCCCG
AAGCGGCTCGATTCAT
AAGCGTTGCTTTGTAA
AAGCTGCACATTAATC
AAGCTGGTGGCCCCAT
AAGCTTTTGGATCAGG
AAGGAACTGCTACCAA
AAGGAAGGTAATCACC
AAGGAAGTGACACAAG
AAGGATCTCACTGATC
AAGGCATTCGGTACGT
AAGGCATTTCTAAAAG
AAGGCCAAGCCTCTGG
AAGGCCACCCTGCCCA
AAGGCCTATCTTGTAC
AAGGCTGCATCATTAG
AAGGGCTCAACCATGA
AAGGGGCTGAATCGGA
AAGGTAATCACCAAGA
AAGTAGAAGGATCTCA
AAGTAGCATCGAACAT
AAGTAGGACAGCACAA
AAGTCATGATCACTCC
AAGTCTCAAGTGCTTG
AAGTGACTGTGTGATA
AAGTGCAACTGATAGC
AAGTGGTGCACCGGGA
AAGTGTCTCTCCGGCC
AAGTTTATCTCGGGAC
AAGTTTGACCCACAAC
AATAAAGCGATATCGT
AATACACCAATCAGCT
AATAGAGCGCATGCAA
AATAGAGGCATGCTAT
AATAGCAGACTAATCA
AATAGCTCTCACATCA
AATAGCTGAAAGCATT
AATAGTTTAGCAAGAC
AATATAACTAGCTCGG
AATCAACCGTTGGATG
AATCAATTAACAGCTG
AATCACCGCCAGGATT
AATCACTAACCATATC
AATCATGGTGATCTGG
AATCCACAACAACCCG
AATCGTATCAACCCAG
AATCTCGGTCAAGAAG
AATGACTCTCTTGTAG
AATGAGCCACTTCTTG
AATGAGTGGTTTGGTC
AATGCCTAGGACGAAA
AATGGACTCATGGGGG
AATGGAGTATGAGCGG
AATGGAGTTCATGCAC
AATGGCATCCAACGGT
AATGGGCTACGACATT
AATGGTAAGATCTTGA
AATGGTTAGTCTGTTG
AATGTGCAGCTTTCTA
AATTACCCCTAATAGT
AATTACTGGTTCCATC
AATTAGATGCATGGCG
AATTAGTACTAACACT
AATTCACTACTCTGAC
AATTCCTCCCTGCAGG
AATTCGCAGGCAATGC
AATTGCAAATGGCATC
AATTGCAGAGCCCCAG
AATTGCAGGAGGTTAC
AATTGGCCCTCTAGGT
AATTTCTTATTACGTA
AATTTGAGGGTGCCCT
ACAAAAACTATGGGAC
ACAAAATCGTATCAAC
ACAAAGAACCATCGGG
ACAAAGTCCATCCCTA
ACAAATATTTCCCTGG
ACAACAACCCGATGGT
ACAACATTCTCACACA
ACAACTCATGGGTAAT
ACAAGAGGCCCATAGG
ACAAGATAGGTGTGAA
ACAAGCAGTTGCCACA
ACAAGGGGCTGAATCG
ACAAGTAATCATCACC
ACAAGTCATGATCACT
ACAATAGCTGAACTTC
ACAATATATCATACGG
ACAATTACTGGTTCCA
ACACAATCCGTTAATC
ACACAGCCTACGAACA
ACACAGTCACTTGCTA
ACACGAGTCTTGGCCG
ACACGTGTTTATCACA
ACACTGCTCCTAGTCT
ACACTGTTTTGTTCTA
ACACTTGACGGATGAC
ACACTTGCGCTTCCCC
ACAGAACTGGGCTAGG
ACAGAGATTGATGGCT
ACAGCCTACGAACAGT
ACAGCCTTCAGATCAT
ACAGCCTTTTTTACGT
ACAGCGATCCAACGAA
ACAGCTAGGAAAGCCA
ACAGCTGCCAGACACG
ACAGCTTTCAACTGCA
ACAGGACGGGCACACT
ACAGTCACTTGCTACA
ACAGTCAGGGGGCACA
ACATAGACAGTAGATA
ACATATAGTGTGCCCG
ACATATTTGGAACCTC
ACATCATCGTTTCCGC
ACATCCAAGAACTCCT
ACATCGTTCCAGTCGC
ACATCTTCAGTTCGGC
ACATGAAGCAGCAGGG
ACATGACTCCTGGTGA
ACATGGCCACCTCCAC
ACATTCCGGCCAAGAC
ACATTCGAGAATAGCA
ACATTCTCAACCCTAC
ACATTGGGGGATAGGA
ACATTGTTCATGGAGA
ACCAACGAATGGGCCA
ACCAACGGTTAATTGC
ACCAAGATGCAGCCGT
ACCAAGCTAATGGGCT
ACCAAGTCATGGTTTA
ACCAATCTAACCTATG
ACCACAGTCAGGGGGC
ACCACCTTAACAGAGA
ACCACTTCTACTAGAC
ACCACTTGGAGTTGTG
ACCAGAGGCTTGGCCT
ACCAGCAACCATCAGT
ACCAGGAGTCATGTTA
ACCAGTCGAAGCAATG
ACCATGACTTGGTTAG
ACCATTCAGTGCGGGG
ACCCAGTGATCGTATC
ACCCCTAATAGTTTAG
ACCCGATGGTTCTTTG
ACCCGTTCACGGCTAC
ACCCTCAGCTGTAACA
ACCCTTTATGTTCCCA
ACCGCCAGGATTCCCT
ACCGGGAAAAGGAACT
ACCGGGACACTTGCGC
ACCGGTCAAGTTTGAC
ACCGTCATCCGTCAAG
ACCTACTTGCAAGCCA
ACCTAGCCCAGTTCTG
ACCTATCTTGTGAGAG
ACCTCAGCGTTGCCCC
ACCTCTGCATTTGGAA
ACCTCTTGGGTGTCGA
ACCTGATATGCTCTCT
ACCTGATCCAAAAGCT
ACCTGCAACGTGAAAC
ACCTGTTTCCCAGGCC
ACCTTAGGCAGAGAGC
ACGACATTCCGGCCAA
ACGACCATCATGGAAG
ACGAGCTCGAGCAACC
ACGATCACTGGGTCGA
ACGATGATGTGGCGCT
ACGATTTTGTGAGATC
ACGCCACGTTTCCCAA
ACGCCATTGGCTTTCC
ACGCTTTTCATTTTGA
ACGGAAATGAAGTAGA
ACGGATGACGGTCAGC
ACGGGCACACTATATG
ACGGGCACCTAACATG
ACGGGCTTTCGCATTA
ACGGTCAGCGAGTGGA
ACGGTTGATTGGAGAA
ACGTAGCAATGTAATA
ACGTGAAACATCATGC
ACGTGGCGTAAATGAC
ACGTGTCTGGCAGCTG
ACGTGTTTATCACACA
ACGTTATGGTCTTCCT
ACGTTGCAGGTTGCAA
ACGTTTTTCTCACTCT
ACTAAATCACCGCCAG
ACTAGGAGCAGTGTAA
ACTATGGGACCTTCCT
ACTCATCTATACTGCT
ACTCCATAGATCCATG
ACTCCTGGTGATGCCA
ACTCGCTGACCGTCAT
ACTCTAATGGGCAAAG
ACTCTCCAGGCTTGCT
ACTCTGGCCCAAAATA
ACTCTTCTTCCTAATG
ACTGAATGGTAAGATC
ACTGATTAATGTGCAG
ACTGCTCCTAGTCTTC
ACTGCTTAACGAAACC
ACTGGAACCACCTTAA
ACTGGATTAGAATAGC
ACTGGGCATAGAATAA
ACTGGGCCCTAATGCG
ACTGGGGCTCTGCAAT
ACTGGGTTGATACGAT
ACTGTAGCAAGTGACT
ACTGTGTGATAAACAC
ACTGTTACTTCTTGCA
ACTTAATCACATAGTG
ACTTACCTAAACCACT
ACTTAGTGACAATCTA
ACTTATGATGAGGATA
ACTTATTTCCACTCGC
ACTTCAAGACTTTATA
ACTTCCTTGAAAGTAT
ACTTGACCGGTCATCT
ACTTGACGGATGACGG
ACTTGCAAGCCAAGAA
ACTTGCGCTTCCCCGC
ACTTGGTAACTACTCA
ACTTGGTTAGGCATCA
AGAAACAACCGGGGGC
AGAAAGCACGACATAC
AGAAATGACCAACACC
AGAAATGCCTTGGGAA
AGAAATGGGCCGGCTG
AGAACACCACAGGAGG
AGAAGCAGTTGGGTTC
AGAAGGATCTCACTGA
AGAAGGCACCCAGGAC
AGAAGTCGTTGCATTG
AGAATCTGCTTAAACT
AGAATTAGTATGCTCA
AGACACGAGTCTTGGC
AGACACTTGACGGATG
AGACATGTAGTTGTAG
AGACCAAACCACTCAT
AGACCTTAGGCAGAGA
AGACGACCATCATGGA
AGACTAACCATTCTCT
AGACTTAATCCCGCAT
AGACTTACCTAAACCA
AGAGACACTTGACGGA
AGAGCCCCAGTTGACT
AGAGCCTAATCATCAA
AGAGGATGGCTCTTCA
AGAGGCATGCAGCCAT
AGAGGCATGCTATATC
AGAGGGAAGACTAGGA
AGAGGTAGAACGCATG
AGAGGTATTATATTAG
AGAGGTCTATGGGATG
AGAGGTGATCAAGAAC
AGAGGTTCCAAATATG
AGAGTCCTCGGAATAA
AGAGTTAACTGCTCAA
AGATAAGAGATTGGGC
AGATAGGCCTTGTGGG
AGATAGGTGTGAAGGC
AGATCAATGGCTTAGG
AGATCAGTGAGATCCT
AGATCATCGACCCTAA
AGATCCATGTCCAACC
AGATCCCACAAGGCCT
AGATCTTACCATTCAG
AGATCTTGAAGTCCGG
AGATGAGTTGCCAGCC
AGATGGACTTCAGCCC
AGATGGATCAAACCAT
AGATGTTGTCAAATCC
AGATGTTTGGTCTAGG
AGATTCTAGTCTAAGA
AGCAAATGACCCTAAA
AGCAACCATCAGTGTC
AGCAAGACTAGAAATC
AGCAAGAGAATGGTTA
AGCACAGGATTTTGAT
AGCACGACATACATGC
AGCAGATAAGAGATTG
AGCAGGCAGCTCTTTA
AGCAGGGCAATGCAGG
AGCAGTATTTTGGGCC
AGCAGTGTAAGAGCCC
AGCAGTTGGGTTCGAG
AGCATCGAACATACCG
AGCATGCTCCAGCCAG
AGCATTGCCTGCGAAT
AGCATTGCTCACCAAG
AGCCAACTCTCGGACA
AGCCACTGCTTAACGA
AGCCATAGGCTAGATG
AGCCATCAGGACCATC
AGCCATCCTCTCAAGG
AGCCCACCGGAACTTG
AGCCCGAGGATATCGA
AGCCCTGATGGGGCCA
AGCCGACGGGCACCTA
AGCCGACTCTGGCCCA
AGCCGAGGCCTGGCCA
AGCCGGATGGAACCAG
AGCCGGCCCATTTCTC
AGCCGTCGTCGACGGC
AGCCGTGAACGGGTGG
AGCCGTGGGTGCGCCA
AGCCTACGAACAGTGA
AGCCTAGGAATTCTAT
AGCCTCTGCATTATAA
AGCCTTCACACCTATC
AGCCTTCAGATCATCG
AGCGACTGGAACGATG
AGCGAGTGGAAATAAG
AGCGATATCGTTCGTA
AGCGCCGCATCACCAG
AGCGTTGCTTTGTAAT
AGCTAATCAACATGTA
AGCTAATGGGCTACGA
AGCTAATTGACCCTCC
AGCTAGGAAAGCCAAT
AGCTATGAGGGGAAGA
AGCTCATGCAAATGGG
AGCTCGAGAAAACCTG
AGCTCTCACATCATAA
AGCTGAACTTCACCAC
AGCTGCCAGACACGTA
AGCTGGTGGCCCCATC
AGCTGTAACAGCGACT
AGCTTATCAGATGACA
AGCTTTTGTGTGAGAA
AGGAAGGTAATCACCA
AGGAAGTAGGACAGCA
AGGAAGTGACACAAGA
AGGAAGTGCAACTGAT
AGGAATGAACTGAGAT
AGGACAGCACAACAGC
AGGACGGGCACACTAT
AGGACTCTAATGGGCA
AGGAGGGCACCCTCAA
AGGATATCGACACCCA
AGGATGGCTCTTCAAC
AGGATTATTCCGAGGA
AGGCAGAGAGCATATC
AGGCAGCGAAAGCAAC
AGGCATTACACCAATA
AGGCATTTCTAAAAGA
AGGCCGACGAGCTCGA
AGGCCTATCTTGTACG
AGGCCTCGGCTGGCAA
AGGCTTTGAAAAAATG
AGGGAAATGAACTGTC
AGGGAATAGAGATACA
AGGGAATCACACATAC
AGGGCAATGCAGGAGC
AGGGCCTGGGAAACAG
AGGGCTCAACCATGAT
AGGGGCCAAGCAATGA
AGGGGCTGAATCGGAG
AGGGTAGCATGTTCTA
AGGGTCATTTGCTTGC
AGGGTCGATGATCTGA
AGGGTTGTAGATACAC
AGGTAATCACCAAGAT
AGGTAGAACGCATGCC
AGGTCTATGGGATGAC
AGGTGATGTTAGGACC
AGGTGCCCGTCGGCTC
AGGTGCTCCATGCATA
AGGTGGTTCCAGTTGA
AGGTGTTGGTCATTTC
AGGTTAAGTAGCATCG
AGGTTACGTGCCCAAG
AGGTTTCTTTGAACTG
AGGTTTGCATGCCAAG
AGGTTTTCTCGAGCTA
AGTAACCACAAATTTC
AGTAACGGGCTTTCGC
AGTACATGGAACAGCC
AGTACCAATCACTAAC
AGTACTAATTACTAAG
AGTAGAGCGAGGGTTA
AGTAGGTTGAAACCAG
AGTAGTTACCAAGTGC
AGTATAGATGAGTTGC
AGTATTGTATCAAGCC
AGTCACGAGATGACCG
AGTCAGAATACACCAA
AGTCAGGGGGCACAAA
AGTCCATTGGACCAAC
AGTCCTCGGAATAATC
AGTCCTTTCCAGAAAC
AGTCTAAGAGCCTAAT
AGTCTAGTAGAAGTGG
AGTCTCAAGTGCTTGG
AGTCTGTTGGTATGGC
AGTCTTGAAGTCAGGA
AGTCTTGCTAAACTAT
AGTCTTGGCCGGAATG
AGTGACACCTTTTCAC
AGTGACTGTGTGATAA
AGTGAGATCCTTCTAC
AGTGCAACTGATAGCA
AGTGGAGCAAGTGCCA
AGTGGAGGTGGCCATG
AGTGGCTTTCATTACA
AGTGGGCTCTGAAAGC
AGTGGTGCACCGGGAC
AGTGTAGGAAGACCAT
AGTGTCCGATGATTGC
AGTGTCTCTCCGGCCA
AGTTAACTGCTCAAAA
AGTTAATCAATATTCG
AGTTACCATGACTCCA
AGTTCGGCGCCAATCA
AGTTGCACTTCCTTGA
AGTTGGGTTCGAGTGC
AGTTGTGGGTCAAACT
AGTTTAGGGTCATTTG
AGTTTATGACATGGGA
ATAACTGTAGCAAGTG
ATAAGATCGCCATGCA
ATAAGGACCTAGCCCA
ATACACCAACGGTTAA
ATACACCAATCAGCTC
ATACCAACAGACTAAC
ATACGATCACTGGGTC
ATACGATTTTGTGAGA
ATAGAGGCATGCTATA
ATAGATCCATGTCCAA
ATAGATGAGTTGCCAG
ATAGCACAGGATTTTG
ATAGCTCGAGAAAACC
ATAGCTCTCACATCAT
ATAGCTGAAAGCATTG
ATAGCTGAACTTCACC
ATAGGAATGAACTGAG
ATAGGCCTTGTGGGAT
ATAGGGCTTAGCCAAT
ATAGTGACACCTTTTC
ATATAAAAAGGACTCG
ATATACTTGGATAGAG
ATATAGCATGCCTCTA
ATATAGTGTGCCCGTC
ATATCAATGAGCCAGA
ATATCAGGTTTTCTCG
ATATCAGTGTTCAAGC
ATATCCTCATCATAAG
ATATCCTCGGGCTGAA
ATATCGACACCCAAGA
ATATGCATGGAGCACC
ATATGCTCTCTGCCTA
ATATTACATTGCTACG
ATATTTGGAACCTCTG
ATCAACAGCGATCCAA
ATCAACCGTTGGATGC
ATCAATTAACAGCTGC
ATCACCGCCAGGATTC
ATCACGTAAAAAAGGC
ATCAGGGCTCTTACAC
ATCAGGTTTTCTCGAG
ATCAGTGAGATCCTTC
ATCATCGTTTCCGCCC
ATCATGTCCTACAGAT
ATCCAATCCTATGCAC
ATCCACAACAACCCGA
ATCCATATGTTCCTTC
ATCCCACGCCATTGGC
ATCCCATGTCATAAAC
ATCCCGCATTGCTGAA
ATCCGGCTAACCATGG
ATCCGTCAAGTGTCTC
ATCCGTGGGTTCTTGA
ATCCTACTCTCCAGGC
ATCCTAGGCCTTGCTA
ATCCTATGCACCATTA
ATCCTCATCATAAGTA
ATCCTCTGGCTGCCCC
ATCGACCCTAAGACCA
ATCGCCATGCATCTAA
ATCGCTGTTGATACGA
ATCGCTTTATTGCTGC
ATCGGGTTGTTGTGGA
ATCGTATCAACAGCGA
ATCGTTCCAGTCGCTG
ATCGTTTCCGCCCCCA
ATCTACAACCCTCAAG
ATCTACGTTAGGAAGC
ATCTACTGTCTATGTG
ATCTCACAAAATCGTA
ATCTCACTGATCTTTC
ATCTCCTGGTGTCCGC
ATCTCGGTCAAGAAGA
ATCTCGTGACTATGAA
ATCTTACCATTCAGTG
ATCTTATAATGCAGAG
ATCTTCAGCAATGCGG
ATCTTCAGTTCGGCGC
ATCTTGGTAGCAGTTC
ATCTTTGAACATCTTC
ATCTTTTGGCCCATAG
ATGAAGACTTAATCCC
ATGAAGCCAACTCTCG
ATGACACAATCCGTTA
ATGACACTGATGGTTG
ATGACTCCTGGTGATG
ATGACTTGGTTAGGCA
ATGAGACGACCATCAT
ATGAGCCACTTCTTGG
ATGAGCCAGATGGTTG
ATGAGTTCTGGCCGGA
ATGAGTTGCCAGCCGA
ATGATAACCTAATACA
ATGATCACTCCAGCAT
ATGATTAGGCTCTTAG
ATGATTTCCATCGACA
ATGCACATTACCCATG
ATGCACTTGGTAACTA
ATGCAGAGGTTCCAAA
ATGCCAAGCACTTGAG
ATGCCTAACCAAGTCA
ATGCCTAGGACGAAAG
ATGCGAAAGCCCGTTA
ATGCGATCACTGCTCA
ATGCGGCGCTGATTAA
ATGCGTTCTACCTCTG
ATGCTCTCTGCCTAAG
ATGGAACCACAGTCAG
ATGGAACCAGTAATTG
ATGGAAGAGCCTTGCC
ATGGACTCATGGGGGA
ATGGACTTCAGCCCGA
ATGGAGTATGAGCGGA
ATGGAGTCATGGTAAC
ATGGAGTTCATGCACA
ATGGATCTATGGAGTC
ATGGATGGCATTTGAG
ATGGCACGCGCGGTGG
ATGGCATTTGAGCGGA
ATGGCTCATCCCACGC
ATGGCTGATCTTTATG
ATGGGATGACCATGCC
ATGGGCCTCTTGTCTA
ATGGGCTACGACATTC
ATGGGCTCGGTGGCCC
ATGGTCATCCCATAGA
ATGGTTAGCCGGATGG
ATGGTTGCTCGAGCTC
ATGGTTGCTGGTTTCG
ATGGTTGGATTCACTC
ATGGTTGTGAATGGCA
ATGTATCTCTATTCCC
ATGTCGATGGAAATCA
ATGTCGTAGCCCATTA
ATGTCGTGCTTTCTTG
ATGTCTGCAATCATCG
ATGTGATTGGCGCCGA
ATGTGCATGAACTCCA
ATGTGGTTCTTGTGTC
ATGTTATTCTATGCCC
ATGTTGGTGGTGAGTA
ATGTTGTCAAATCCAA
ATGTTTCACGTTGCAG
ATGTTTTGACTAAGTC
ATTAACAGCTGCCAGA
ATTAACGGATTGTGTC
ATTAAGCTTCTATAGG
ATTACGTAGCATGAAG
ATTACGTGTCTGGCAG
ATTAGAGTCCTCGGAA
ATTAGATGCATGGCGA
ATTAGCTTGGTTGGTC
ATTAGTACTAACACTA
ATTATTCCGAGGACTC
ATTCAGTGCGGGGAAG
ATTCATTCTCGGGCCA
ATTCCAGATCTCCCAG
ATTCCGAGGACTCTAA
ATTCCGGCCAAGACTC
ATTCCTAGGCTTTGAA
ATTCCTATGGGCCAAA
ATTCGAGTCCTTTTTA
ATTGAGCAGTGATCGC
ATTGAGTTGAAATTAC
ATTGCAAATGGCATCC
ATTGCCCTGCTGCTTC
ATTGCCTCGTTAGGCC
ATTGCCTGCGAATTTG
ATTGCTTCGACTGGTC
ATTGGCGCCGAACTGA
ATTGGTGTAATGCCTA
ATTGGTGTATTCTGAC
ATTTACGCCACGTTTC
ATTTCAGGATTATTCC
ATTTCCACTCGCTGAC
ATTTCTTATTACGTAG
ATTTGAGGGTGCCCTC
ATTTGGAACCTCTGCA
ATTTGGGAGTAGGGGG
ATTTGGGCTGATGTTG
ATTTGTGCCCCCTGAC
ATTTTGGGCCAGAGTC
CAAAAACTATGGGACC
CAAAATACTGCTTCCC
CAAAATCGTATCAACC
CAAACAGGACGGGCAC
CAAAGATCAAGCTATG
CAAAGATCATCAGTTG
CAAAGCCATCAGGACC
CAAATATTTCCCTGGC
CAACAGCGATCCAACG
CAACATCGTTCCAGTC
CAACCAAGCTAATGGG
CAACCCTTTATGTTCC
CAACCTGCAACGTGAA
CAACTCATCTATACTG
CAACTCCAAGTGGTGC
CAACTGATAGCAAGGC
CAACTGGGGCTCTGCA
CAACTTAGTGACAATC
CAACTTTGATGCCTAA
CAAGAACTCCTTCAGG
CAAGACTCGTGTCTTC
CAAGATAGGTGTGAAG
CAAGCAGTTGCCACAG
CAAGCCAAGAAGTGGC
CAAGCGGCTCGATTCA
CAAGCTAATGGGCTAC
CAAGGCATTCGGTACG
CAAGGCTGCATCATTA
CAAGGGGCTGAATCGG
CAAGTAATCATCACCC
CAAGTAGGTTGAAACC
CAAGTGGTGCACCGGG
CAAGTGTCCCGGTGCA
CAAGTGTCTCTCCGGC
CAATACTAATTATTGC
CAATAGCTCTCACATC
CAATAGCTGAACTTCA
CAATCATGTCCTACAG
CAATCCAATCCTATGC
CAATGGACTCATGGGG
CAATGGAGTTCATGCA
CAATTAACAGCTGCCA
CAATTAACCGTTGGTG
CAATTAGCTAGGCCAG
CACAACAACCCGATGG
CACAACCAGATGGATC
CACAACCATCTGGCTC
CACAAGATAGGTGTGA
CACAATCCGTTAATCA
CACACAAGTCATGATC
CACACCTATCTTGTGA
CACACTATATGTCTGC
CACAGCCTACGAACAG
CACAGTCAGGGGGCAC
CACAGTGGAGGTGGCC
CACATCATCGTTTCCG
CACATCCAAGAACTCC
CACATCGAGTTCCAAA
CACATGGCATTGGTGA
CACATTGGGGGATAGG
CACCAATGCCATGTGA
CACCCGTTCACGGCTA
CACCGCCAGGATTCCC
CACCGCGCGTGCCATG
CACCGGGACACTTGCG
CACCTATCTTGTGAGA
CACGAGTCTTGGCCGG
CACGCCATTGGCTTTC
CACGTGTTTATCACAC
CACGTTGCAGGTTGCA
CACTATATGTCTGCAA
CACTCCAGCATTATAA
CACTCGAACCCAACTG
CACTCGCTGACCGTCA
CACTGCTCAATCATGG
CACTGCTTAACGAAAC
CACTGTTCGTAGGCTG
CACTTGACGGATGACG
CACTTGCGCTTCCCCG
CACTTGCTCCACTGGG
CACTTGGTAACTACTC
CAGAATACACCAATCA
CAGAGAGCATATCAGG
CAGAGCCCCAGTTGAC
CAGAGTCGGCTGGGCC
CAGATCATCGACCCTA
CAGATGACACAATCCG
CAGATGGACTTCAGCC
CAGCAATAAAGCGATA
CAGCAGTATAGATGAG
CAGCATGCTCCAGCCA
CAGCATTGCCTGCGAA
CAGCCAGAGGATAACA
CAGCCGACTCTGGCCC
CAGCCGAGGCCTGGCC
CAGCCGTGGGTGCGCC
CAGCCTTGGAAATGAC
CAGCGAGTGGAAATAA
CAGCGCCGCATCACCA
CAGCGTTGCCCCAACC
CAGCTAGGAAAGCCAA
CAGCTATTGTAAAGGG
CAGCTGTAACAGCGAC
CAGGAAGGGCTCAACC
CAGGACATTTCAACCA
CAGGACGGGCACACTA
CAGGAGTCATGTTAGG
CAGGATTATTCCGAGG
CAGGCAGCGAAAGCAA
CAGGCCTCGGCTGGCA
CAGGCTTGCTAGAAAC
CAGGGCCTGGGAAACA
CAGGGCTCTTACACTG
CAGGGGGCACAAATGG
CAGTAACGGGCTTTCG
CAGTACCAATCACTAA
CAGTCACTTGCTACAG
CAGTCAGGGGGCACAA
CAGTCGAAGCAATGGA
CAGTCGCTGTTACAGC
CAGTGAGATCCTTCTA
CAGTGGAGCAAGTGCC
CAGTGGCTTTCATTAC
CAGTTACCATGACTCC
CAGTTCCTTTTCCCGG
CAGTTCGGCGCCAATC
CATAAGGACCTAGCCC
CATAAGTAAAGCTTTA
CATACTGGGCATAGAA
CATAGAACATGCTACC
CATAGACAGTAGATAA
CATAGATCCATGTCCA
CATAGCTCGAGAAAAC
CATAGGATTGGATTGG
CATAGTCACGAGATGA
CATATAGTTTAAGCAG
CATCAGTTGAAGAGCC
CATCATCGTTTCCGCC
CATCATGGCCAGCAAG
CATCCCAAATTCACAA
CATCCCACGCCATTGG
CATCCGGCTAACCATG
CATCCTACTCTCCAGG
CATCCTCTCCAGGCAG
CATCGAACATACCGAA
CATCGACCCTAAGACC
CATCGGGTTGTTGTGG
CATCTCAGTTCATTCC
CATCTCCTGGTGTCCG
CATCTCGTGACTATGA
CATCTGGGGGCGACCA
CATCTTCAGTTCGGCG
CATGAAGTAGGCAAAG
CATGACTTGGTTAGGC
CATGAGTCCATTGGAC
CATGATCACTCCAGCA
CATGATGGTCGTCTCA
CATGATTGAGCAGTGA
CATGATTTGTCCAAGC
CATGCTCCAGCCAGGG
CATGCTGATGGATAAC
CATGGAAGATCAATGG
CATGGAGAAGGCACCC
CATGGCAGAGGTGATC
CATGGCTCATCCCACG
CATGGCTTTAGTGAAG
CATGGTTGAGCCCTTC
CATGTCCTACAGATCA
CATGTGATTGGCGCCG
CATGTTGTTCTCGGCC
CATTAGAGTCCTCGGA
CATTCAGTGCGGGGAA
CATTGATATAACAGAG
CATTGATCTTCCATGA
CATTGCCTCGTTAGGC
CATTGCTCACCAAGCA
CATTGGTGGTGATGAC
CATTTCAACCAATGAG
CATTTCCGTAGACTGC
CATTTGTGCCCCCTGA
CATTTTCTTTTACCGG
CCAAAATAATTACCCC
CCAAAGCCATCAGGAC
CCAAATACGACATGCA
CCAAATGCAGAGGTTC
CCAACATTCTCAACCC
CCAACATTTGCTCGAG
CCAACCAAGCTAATGG
CCAACGGTTGATTGGA
CCAACTCTCGGACAAA
CCAAGCTAATGGGCTA
CCAAGGCATTTCTAAA
CCAAGGCTGGGGACAA
CCAATAACTGTAGCAA
CCACAACAAGGGTACG
CCACAGTCAGGGGGCA
CCACAGTGGAGGTGGC
CCACATAGACAGTAGA
CCACATCACCATACTC
CCACATCGAGTTCCAA
CCACATTGGGGGATAG
CCACCAGCTTCAAGAG
CCACCTCCACTGTGGA
CCACCTTAACAGAGAA
CCACTCGCTGACCGTC
CCACTGCTTAACGAAA
CCACTTCTTGGCTTGC
CCACTTGGAGTTGTGA
CCAGCCGAGGCCTGGC
CCAGGAGTCATGTTAG
CCAGGCCTCGGCTGGC
CCAGGCTTGCTAGAAA
CCAGTCGAAGCAATGG
CCAGTCGCTGTTACAG
CCAGTGATCGTATCAA
CCAGTGGAGCAAGTGC
CCAGTTACCATGACTC
CCAGTTCAAAGAAACC
CCATAGGCTAGATGGG
CCATCATGGCCAGCAA
CCATCTAGCCTATGGC
CCATCTGGGGGCGACC
CCATGACTTGGTTAGG
CCATGAGGCCCAACAC
CCATGAGTCCATTGGA
CCATGATGGTCGTCTC
CCATGTGATAAATTCA
CCATTAGAGTCCTCGG
CCATTCAGTGCGGGGA
CCATTCGTTGGTCACC
CCATTCTCTTGCTACC
CCATTGGCTTTCCTAG
CCCAAAATACTGCTTC
CCCAAGGCATTTCTAA
CCCACAACAAGGGTAC
CCCAGATGGACTTCAG
CCCAGTTCAAAGAAAC
CCCATAGTTTTTGTTA
CCCATGAGGCCCAACA
CCCATTAGAGTCCTCG
CCCATTCGTTGGTCAC
CCCCGGTTGTTTCTCA
CCCCTAATAGTTTAGC
CCCCTGACTGTGGTTC
CCCGAGAATGAATCGA
CCCGAGGATATCGACA
CCCGCACTGAATGGTA
CCCGGTTGTTTCTCAG
CCCTAATAGTTTAGCA
CCCTAATGCGAAAGCC
CCCTATGTTAGGTTTC
CCCTCAGCTGTAACAG
CCCTCATAGCTCGAGA
CCCTGACTGTGGTTCC
CCCTGATGGGGCCACC
CCCTTATATTCATTTA
CCCTTGTTATACTTTC
CCCTTTATGTTCCCAA
CCGAGAATGAATCGAG
CCGAGAGTTGGCTTCA
CCGAGGATATCGACAC
CCGATGACAAGATAAA
CCGCACCATCATGGCC
CCGCACTGAATGGTAA
CCGCTGCCCATCTAGC
CCGGAATGTCGTAGCC
CCGGAGAGACACTTGA
CCGGCCAGAACTCATC
CCGGTCAAGTTTGACC
CCGGTCATCTCGTGAC
CCGGTTGTTTCTCAGG
CCGTCAAGTGTCTCTC
CCGTGGGTGCGCCAAA
CCGTGGGTTCTTGATC
CCGTTAATCAGCGCCG
CCTAACATAGGGTTTA
CCTAAGGTCTTCCAAA
CCTAATAGTTTAGCAA
CCTAATGAATCCTAGG
CCTAATGCGAAAGCCC
CCTACAGATCAGAAAA
CCTACGAACAGTGAGA
CCTACTTGCAAGCCAA
CCTAGAGGGCCAATTA
CCTAGCTAATTGACCC
CCTAGGCATTACACCA
CCTAGGCCTTGCTATC
CCTATCTTGTGAGAGA
CCTATGCACCATTATA
CCTATGGCTGCGGCGA
CCTATGTTAGGTTTCA
CCTCAGCTGTAACAGC
CCTCATCATAAGTAAA
CCTCCAACTTAGTGAC
CCTCCGATTCAGCCCC
CCTCGTTAGGCCCAGC
CCTCTCAAGGCCGACG
CCTCTCCAGGCAGCGA
CCTCTGCATTATAAGA
CCTCTGCATTTGGAAG
CCTGACTGTGGTTCCA
CCTGGCGGTGATTTAG
CCTGGCTGGAGCATGC
CCTGGGTGCCTTCTCC
CCTGGTGATGCCACCA
CCTGTTTCCCAGGCCC
CCTGTTTGGCGCACCC
CCTTAGGCAGAGAGCA
CCTTCAGGAAGGGCTC
CCTTGGAAATGACAAC
CCTTGGGAACATAAAG
CCTTGGGCACGTAACC
CCTTGTTATACTTTCA
CCTTTATGTTCCCAAG
CGAAAACTACCTGAAA
CGAAAGAGGAAGCCTC
CGAACCCAACTGCTTC
CGAACTGAAGATGTTC
CGAAGGACCTGATCCA
CGACAACATCGTTCCA
CGACATGCAAACTTTC
CGACATTCCGGCCAAG
CGACCAGTCGAAGCAA
CGACCATCATGGAAGA
CGACCCAGTGATCGTA
CGACGACGGCTTCATC
CGACTCTGGCCCAAAA
CGAGATGACCGGTCAA
CGAGCTATGAGGGGAA
CGAGGATATCGACACC
CGAGGGAATCCTGGCG
CGAGTGGAAATAAGTC
CGATCACTGGGTCGAG
CGCAAGGGTGAGGAAG
CGCACCATCATGGCCA
CGCACCCACGGCTGCA
CGCACTGAATGGTAAG
CGCAGCATTGCCTGCG
CGCATTGCTGAAGATA
CGCCAAGGGGCAGCCA
CGCCAATCACATGATC
CGCCACGTTTCCCAAC
CGCCGCAGCCATAGGC
CGCGGAAGGACAAATA
CGCTGACCGTCATCCG
CGCTGCCTGGAGAGGA
CGCTGTTACAGCTGAG
CGCTGTTGATACGATC
CGCTTCCCCGCACTGA
CGCTTTATTGCTGCTA
CGGACAGTTCATTTCC
CGGAGAGACACTTGAC
CGGATCCAATACAACC
CGGCCAGAACTCATCA
CGGCCCATTTCTCATC
CGGCTGCATCTTGGTA
CGGCTGGCAACTCATC
CGGGCACCTAACATGA
CGGGCCACCGAGCCCA
CGGGCTTTCGCATTAG
CGGTCAGCGAGTGGAA
CGGTCATTTACGCCAC
CGGTTGTTTCTCAGGC
CGTAAATGACCGAAAC
CGTAGGCTGTGTTTAA
CGTATCAACAGCGATC
CGTCAAGTGTCTCTCC
CGTCCTAGGCATTACA
CGTCCTGTTTGGCGCA
CGTCTCATGGCTCATC
CGTGACTATGAACATA
CGTGCTTTCTTGCAAC
CGTGGCGTAAATGACC
CGTGGGTGCGCCAAAC
CGTGGGTTCTTGATCA
CGTGTCTTCATCAACA
CGTGTTTATCACACAG
CGTTAATCAGCGCCGC
CGTTAGCCGCTGCCCA
CGTTAGGAAGCAAAAG
CGTTATGGTCTTCCTA
CGTTGCAGGTTGCAAG
CGTTGGGAAACGTGGC
CGTTTTTCTCACTCTA
CTAAACCACTAGCATC
CTAAACTGGCATATAG
CTAAAGAAGTTAACCC
CTAACGAGGCAATGGA
CTAATCCCAGTTCAAA
CTAATGAATCCTAGGC
CTAATGGGCTACGACA
CTACCAAGATGCAGCC
CTACGAACAGTGAGAA
CTACGACATTCCGGCC
CTACTTCATTTCCGTA
CTACTTGCAAGCCAAG
CTAGCAAGCCTGGAGA
CTAGCTTTCGAAAGAA
CTAGGAAGTAGGACAG
CTAGGACGAAAGAGGA
CTAGGAGCAGTGTAAG
CTAGGCATTACACCAA
CTAGGCCTTGCTATCA
CTAGTCTAAGAGCCTA
CTATAGGTATTTTATC
CTATATGTCTGCAATC
CTATCAGTTGCACTTC
CTATCTTCAGCAATGC
CTATCTTGTGAGAGAG
CTATGCCCAGTATGAG
CTATGGTTGCTCGAGC
CTATTACAGCTTTCAA
CTATTCTCGAATGTTA
CTATTTGTGATTGATC
CTCAAATAGCTAGTAA
CTCAAATTCGCAGGCA
CTCAACTGGAACCACC
CTCACAAAATCGTATC
CTCACACAAAAGCTAA
CTCACTGTTCGTAGGC
CTCATAGCTCGAGAAA
CTCATGGCTCATCCCA
CTCATGGTGCAAGATA
CTCATTGATATAACAG
CTCCAACTTAGTGACA
CTCCAAGTGGTGCACC
CTCCACCGCGCGTGCC
CTCCAGGCTTGCTAGA
CTCCATGCATATCCTC
CTCCATTGCCTCGTTA
CTCCGGCCAGAACTCA
CTCCTGGTGATGCCAC
CTCCTGGTGTCCGCAC
CTCGAATTAGACACAA
CTCGGAATAATCCTGA
CTCGGGCCACCGAGCC
CTCGGTGGCCCGAGAA
CTCGTCGGCCTTGAGA
CTCTCAAGGCCGACGA
CTCTCCAGGCTTGCTA
CTCTCTGCCTAAGGTC
CTCTGCATTTGGAAGA
CTCTGGCCCAAAATAC
CTCTTAAGTACATGGA
CTCTTAGACTAGAATC
CTCTTGGGAGGAACAC
CTCTTGGGTGTCGATA
CTCTTTCGTCCTAGGC
CTGAAACCTGTTTCCC
CTGAACTTCACCACCA
CTGACCGTCATCCGTC
CTGAGAATCTGCTTAA
CTGATAGCAAGGCCTA
CTGATGGCTTTGGCAA
CTGATGGGGCCACCAG
CTGATTAATGTGCAGC
CTGCATTTGGAAGAGA
CTGCCTAAGGTCTTCC
CTGCTCTCTCACAAGA
CTGCTTAACGAAACCA
CTGCTTCCCCAGTAGC
CTGGAACCACCTTAAC
CTGGAGTGATCATGAC
CTGGATGCTGGAGTCA
CTGGATTAGAATAGCA
CTGGCCATGATGGTGC
CTGGCCGGAGAGACAC
CTGGCTCATTGATATA
CTGGGCATAGAATAAC
CTGGGCCCACATTGGA
CTGGGCCCTAATGCGA
CTGGTTTCGTTAAGCA
CTGTGGCAAAGGCCAC
CTGTGGTGTTCTGCAA
CTGTTGATACGATCAC
CTGTTTGGCGCACCCA
CTTAACGAAACCAGCA
CTTAGGGTCGATGATC
CTTATCAGATGACACA
CTTCAGCAATGCGGGA
CTTCAGCCCGAGGATA
CTTCAGGAAGGGCTCA
CTTCATTTCCGTAGAC
CTTCCTAACGTAGATC
CTTCGGATCCAATACA
CTTCTCACTGTTCGTA
CTTCTTTAAGAAGTGA
CTTGAAACCTAACATA
CTTGAACACTGATATC
CTTGAAGCTGGTGGCC
CTTGACCGGTCATCTC
CTTGCATGCTTGGTGA
CTTGCGCTTCCCCGCA
CTTGGGAGGAACACCC
CTTGGGTGTCGATATC
CTTGGTTAGGCATCAA
CTTTATAATGGACCCC
CTTTATTGGATGACCA
CTTTCAAATCTACCGC
CTTTCGAAAGCTAGAA
CTTTCGCATTAGGGCC
CTTTGAACTGGGATTA
CTTTGATGCCTAACCA
CTTTTGGCCCATAGGA
GAAAAGGAACTGCTAC
GAAACCAGCAACCATC
GAAACCGTATGATATA
GAAACCTAGAGGGCCA
GAAAGATCCCCAACTC
GAAAGCCCGTTACTGC
GAAAGCTGCACATTAA
GAAAGGACTTCAATCC
GAAATTTAAGGGAATC
GAACACCACAGGAGGC
GAACAGCCTTTTTTAC
GAACGATATCGCTTTA
GAACTCGATGTGGATA
GAAGACCATAACGTTA
GAAGACCTTAGGCAGA
GAAGATCAATGGCTTA
GAAGCCAACTCTCGGA
GAAGCGCAAGTGTCCC
GAAGTAGGACAGCACA
GAAGTCGTTGCATTGC
GAATAGCAGACTAATC
GAATCTGCTTAAACTA
GACAAACTTAATCACA
GACAAGAGTCCGGTAA
GACAAGCACTCTATGA
GACAAGCAGTTGCCAC
GACACGAGTCTTGGCC
GACACTTGACGGATGA
GACATATAGTGTGCCC
GACATTCCGGCCAAGA
GACCAACGAATGGGCC
GACCGGTCAAGTTTGA
GACCGTCATCCGTCAA
GACGACCATCATGGAA
GACTAGGAGCAGTGTA
GACTCCTGGTGATGCC
GACTCGAATTAGACAC
GACTCGGTCAGCGACA
GACTCTAATGGGCAAA
GACTGATTAATGTGCA
GACTGTGTGATAAACA
GACTTACCTAAACCAC
GACTTGGTTAGGCATC
GACTTTATAATGGACC
GAGAAAAACGTTTCCC
GAGAAGGCACCCAGGA
GAGAATCTGCTTAAAC
GAGCAAGGTCCCACCC
GAGCAGTGATCGCATC
GAGCAGTGTAAGAGCC
GAGCAGTTAACTCTTA
GAGCCCTGATGGGGCC
GAGCCTTGCCAAAGCC
GAGCTTTCAGAGCCCA
GAGGACTCTAATGGGC
GAGGATATCGACACCC
GAGGATGGCTCTTCAA
GAGGCATGCTATATCA
GAGGGTCAATTAGCTA
GAGGTAGAACGCATGC
GAGGTAGGTTCATCAA
GAGGTCTATGGGATGA
GAGGTGATCAAGAACC
GAGTCCATTGGACCAA
GAGTTAACTGCTCAAA
GAGTTCTGGCCGGAGA
GATAAACACGTGTTAA
GATAACTTTTTGGGCA
GATACAAGTAACCACA
GATATATTGTAATGGA
GATATGCATGGAGCAC
GATCATGGTTGAGCCC
GATCCCACAAGGCCTA
GATCGCCATGCATCTA
GATCTGGTAGTCTGCC
GATCTTCTGGTGGAAC
GATCTTGACATGAAGC
GATGAGGAGGGCACCC
GATGAGGATATTAAAC
GATGATAACCTAATAC
GATGATTAGGCTCTTA
GATGATTGCAGACATA
GATGCGGCGCTGATTA
GATTAGGCTCTTAGAC
GATTCATTAGGAAGAA
GATTGAAGTCCTTTCC
GATTGGTGTATTCTGA
GATTTCCATCGACATA
GCAAATGACCCTAAAC
GCAAATGGCATCCAAC
GCAACCATCAGTGTCA
GCAACCTGCAACGTGA
GCAACGTGAAACATCA
GCAAGAAAGCACGACA
GCAAGCCTGGAGAGTA
GCAAGTAGGTTGAAAC
GCAAGTGTCCCGGTGC
GCAATCATGTCCTACA
GCAATGGAGTTCATGC
GCACATTAATCAGTCC
GCACCCAGCCGGCCCA
GCACCCTCAAATTCGC
GCACGACATACATGCA
GCACTGAATGGTAAGA
GCAGCATTGCCTGCGA
GCAGCCAGAGGATAAC
GCAGCCATAGGCTAGA
GCAGCCGTGGGTGCGC
GCAGCCTTGGAAATGA
GCAGGAGCAAGATGAC
GCAGGAGGTTACCAAA
GCAGGCAATGCTGCGC
GCAGGGCAATGCAGGA
GCAGTATTTTGGGCCA
GCAGTTGAAAGCTGTA
GCATCACCAGGAGTCA
GCATCATTAGAAAAGC
GCATCCCAAATTCACA
GCATCGAACATACCGA
GCATGAAGTAGGCAAA
GCATGCTGATGGATAA
GCATGGCGATCTTATA
GCATGGCTTTAGTGAA
GCATGGTCATCCCATA
GCATGTTCTATGGAAC
GCATTATAAGATCGCC
GCATTGCTCACCAAGC
GCCAAACAGGACGGGC
GCCAACATTTGCTCGA
GCCAACTCTCGGACAA
GCCAAGAAGTGGCTCA
GCCAAGCACTTGAGAC
GCCAATCACATGATCC
GCCACCAGCTTCAAGA
GCCACTGCTTAACGAA
GCCAGAACTCATCAAC
GCCATCCTCTCAAGGC
GCCATGATGGTGCGGA
GCCATGGTTAGCCGGA
GCCCATAGGTGGCACA
GCCCGAGGATATCGAC
GCCCTAATGCGAAAGC
GCCCTCCTCATCTCAA
GCCCTGATGGGGCCAC
GCCGCAAAGTCAGAAA
GCCGGAATGTCGTAGC
GCCGGCCCATTTCTCA
GCCGTGGGTGCGCCAA
GCCTAGCTAATTGACC
GCCTCCCGACCTCGAA
GCCTCTATTGTTGATA
GCCTTCAGATCATCGA
GCCTTCTCTTGGGAAA
GCCTTGGGAACATAAA
GCCTTGGGCACGTAAC
GCGCCAAGGGGCAGCC
GCGTAAATGACCGAAA
GCGTTGCTTTGTAATA
GCTAAACCAAATACGA
GCTAACCCCCTACTCC
GCTAATGGGCTACGAC
GCTACGTAATAAGAAA
GCTACTTAACCTTTCA
GCTAGTGGTTTAGGTA
GCTCAAATAGCTAGTA
GCTCAAATGCCATCCA
GCTCATCTTTTGGCCC
GCTCCACTGGGCCCAC
GCTCCAGCCAGGGAAA
GCTCGAGAAAACCTGA
GCTCGGTGGCCCGAGA
GCTCTCACATCATAAA
GCTCTCTCACAAGATA
GCTCTTGGGAGGAACA
GCTGCCAGACACGTAA
GCTGGCAACTCATCTA
GCTGGTGGCCCCATCA
GCTGGTTTCGTTAAGC
GCTGTCCTACTTCCTA
GCTGTGGCAAAGGCCA
GCTGTTGATACGATCA
GCTTAGTAATTAGTAC
GCTTATCAGATGACAC
GCTTCCCCGCACTGAA
GCTTCGACTGGTCGCC
GCTTCTCCAATCAACC
GCTTGGCATGCAAACC
GCTTTCATTACAGAAC
GCTTTCCTAGCTGTTA
GGAAACGTGGCGTAAA
GGAAACGTTTTTCTCA
GGAACAGCCTTTTTTA
GGAAGATGATAACCTA
GGAAGCGCAAGTGTCC
GGAAGGTAATCACCAA
GGAAGTAGGACAGCAC
GGAATCCTGGCGGTGA
GGAATGTCGTAGCCCA
GGACAAGTAATAAGAC
GGACACCAGGAGATGA
GGACAGTTCATTTCCC
GGACCAACCAAGCTAA
GGACCATCACAACTCC
GGACCTCTTAAGTACA
GGACGGGCACACTATA
GGACTCTAATGGGCAA
GGAGTATGAGCGGACA
GGATATCGACACCCAA
GGATCCAATACAACCA
GGATCGCTGTTGATAC
GGATGAGAAATGGGCC
GGATGCTAGTGGTTTA
GGATTAAGTCTTCATA
GGATTATTCCGAGGAC
GGATTTCCAAATATCA
GGCAACTCATCTATAC
GGCAATGCAGGAGCAA
GGCAGCCAGAGGATAA
GGCAGCGAAAGCAACA
GGCAGCTGTTAATTGA
GGCATCCAACGGTTGA
GGCCTAGCTAATTGAC
GGCCTAGGATTCATTA
GGCCTCGGCTGGCAAC
GGCCTTTGCCACAGCC
GGCGCCAATCACATGA
GGCGCTGATTAACGGA
GGCGTAAATGACCGAA
GGCGTGGGATGAGCCA
GGCTCATCCCACGCCA
GGCTCATTGATATAAC
GGCTTTCATTACAGAA
GGGAAACGTGGCGTAA
GGGATACAAGTAACCA
GGGCAGCCAGAGGATA
GGGCCAATTACAAGAC
GGGCCACCAGCTTCAA
GGGCCCAGTGGAGCAA
GGGCCCTAATGCGAAA
GGGCCTAACGAGGCAA
GGGCTCGGTGGCCCGA
GGGCTGAATCGGAGGA
GGGGATACAAGTAACC
GGGGCCAAGCAATGAA
GGGGCCACCAGCTTCA
GGGGCGACCAGTCGAA
GGGGCGGAAACGATGA
GGGGCTCTGCAATTAC
GGGGGCGACCAGTCGA
GGGTAATGTGCATGAA
GGGTCGATGATCTGAA
GGGTGGCCTTTGCCAC
GGGTTTCGGTCATTTA
GGTAGATTTGAAAGCA
GGTCATCCCATAGACC
GGTCATCTCGTGACTA
GGTGATGCGGCGCTGA
GGTGCGCCAAACAGGA
GGTGGCCTTTGCCACA
GGTGTAATGCCTAGGA
GGTTAAGTAGCATCGA
GGTTAGTCTGTTGGTA
GGTTAGTGATTGGTAC
GGTTCCATCCGGCTAA
GGTTGAAATGTCCTGA
GGTTGGCATTCCTCAA
GGTTGTTCTTGAAACC
GGTTGTTTCTCAGGCA
GGTTTAGGTAAGTCTA
GGTTTCGGTCATTTAC
GTAACGGGCTTTCGCA
GTAATGCCTAGGACGA
GTACCGAATGCCTTGA
GTAGCATCGAACATAC
GTAGGAAGACCATAAC
GTAGGTTGAAACCAGA
GTAGTTACCAAGTGCA
GTCAGGACATTTCAAC
GTCCATCTGGGGGCGA
GTCCGATGATTGCAGA
GTCCGCTCATACTCCA
GTCCGGTAAAAGAAAA
GTCCTACAGATCAGAA
GTCCTAGGCATTACAC
GTCCTGACTTCAAGAC
GTCCTGGACAAAATCA
GTCCTGTTTGGCGCAC
GTCCTTATGGGGAAGA
GTCGGCCTTGAGAGGA
GTCGTGCTTTCTTGCA
GTCTGCAATCATCGGA
GTCTGGCAGCTGTTAA
GTCTTAGGGTCGATGA
GTGACTATGAACATAA
GTGACTGTGTGATAAA
GTGATTGGCGCCGAAC
GTGCAACTGATAGCAA
GTGCTTGGCATGCAAA
GTGGAGCAAGTGCCAC
GTGGATACAAAGATCA
GTGGCAGGTGGCCTAA
GTGGCGGTAGATTTGA
GTGGGCTAAGAGATAA
GTGGGTGCGCCAAACA
GTGGTGCACCGGGACA
GTGTAGGAAGACCATA
GTGTCCCGGTGCACCA
GTGTCCGATGATTGCA
GTGTCTTCATCAACAC
GTGTGATTCCCTTAAA
GTGTTAGTACTAATTA
GTTAACTGCTCAAAAA
GTTAAGTAGCATCGAA
GTTAATCAGCGCCGCA
GTTACAGCTGAGGGTA
GTTACTTGTATCCCCA
GTTAGCCGGATGGAAC
GTTATACTTTCAAGGA
GTTATCATCACTCACA
GTTCACTGAATATTTA
GTTCATCCTATATTCA
GTTCCAGTCGCTGTTA
GTTCCTCCCAAGAGCA
GTTCGATGCTACTTAA
GTTGAAAGCTGTAATA
GTTGATGAAGACACGA
GTTGCACTTCCTTGAA
GTTGGATCGCTGTTGA
GTTGGGTTCGAGTGCA
GTTTAGGTAAGTCTAA
GTTTATCACACAGTCA
GTTTTGACTAAGTCAA
TAAACACAGCCTACGA
TAAACTATTAGGGGTA
TAAATCACCGCCAGGA
TAACACGTGTTTATCA
TAACCTCCTGCAATTA
TAAGCAGATTCTCAGA
TAAGTAGCATCGAACA
TAATGCCTAGGACGAA
TAATTGCAGAGCCCCA
TACCACTTCTACTAGA
TACCGAATGCCTTGAA
TACGACATTCCGGCCA
TACGCCACGTTTCCCA
TACTGGGCATAGAATA
TACTTGCAAGCCAAGA
TAGAATAGCAGACTAA
TAGAGCGAGGGTTAAA
TAGAGTCCTCGGAATA
TAGCACAGGATTTTGA
TAGCCAGAGTAAAGCA
TAGCTTTTGTGTGAGA
TAGGACGAAAGAGGAA
TAGGAGCAGTGTAAGA
TAGGTTACGTGCCCAA
TAGGTTGGTTTGCTGA
TAGTACTAATTACTAA
TAGTCTAAGAGCCTAA
TAGTCTTGCTAAACTA
TAGTGACACCTTTTCA
TATAAAAAGGACTCGA
TATATCTAGCAGCCAA
TATCAACAGCGATCCA
TATCAGGTTTTCTCGA
TATCCCCCAATGTGGA
TATGCTCTCTGCCTAA
TATGGAACCACAGTCA
TATTACGTAGCATGAA
TATTTCCACTCGCTGA
TATTTCCCTGGCTGGA
TCAATTAGCTAGGCCA
TCACAAAATCGTATCA
TCACTAAAGCCATGCA
TCAGCTGTAACAGCGA
TCATAAAGATCAGCCA
TCATAGCTCGAGAAAA
TCATGCACATTACCCA
TCATGCTACGTAATAA
TCATGGGTAATGTGCA
TCATTGATATAACAGA
TCCACCGCGCGTGCCA
TCCAGGCTTGCTAGAA
TCCATCCGGCTAACCA
TCCCCTCATAGCTCGA
TCCTAGGCTTTGAAAA
TCCTCATCATAAGTAA
TCCTTATGGGGAAGAA
TCGGTCATTTACGCCA
TCTAAGAGCCTAATCA
TCTAATCCCAGTTCAA
TCTACGTTAGGAAGCA
TCTCAAGTGCTTGGCA
TCTCCTGGTGTCCGCA
TCTGATCTGTAGGACA
TCTGGAAAGGACTTCA
TCTGGCCGGAGAGACA
TCTGGGCAGACTACCA
TCTTAAGTACATGGAA
TCTTTCGTCCTAGGCA
TGAAGGCTGTGGCAAA
TGACACAATCCGTTAA
TGACCGAGATTGACCA
TGACCGTCATCCGTCA
TGACTTAGTCAAAACA
TGAGATACTCGAGCAA
TGATATCAGTGTTCAA
TGCACAGCAACATGAA
TGCAGGAGGTTACCAA
TGCCTAAGGTCTTCCA
TGCCTCGTTAGGCCCA
TGCGATCACTGCTCAA
TGCTACTGGGGAAGCA
TGCTCCAGCCAGGGAA
TGGATGCCATTTGCAA
TGGCAGAGGTGATCAA
TGGGCCCACATTGGAA
TGGGCCCTAATGCGAA
TGGGGATCTTTCCACA
TGGGGTCCATTATAAA
TGGTTGTGAATGGCAA
TGTAGGAAGACCATAA
TGTGATTGGCGCCGAA
TGTGTGATTCCCTTAA
TGTTCCATGTACTTAA
TTAACGAAACCAGCAA
TTCAGTTCGGCGCCAA
TTCCTAGGCTTTGAAA
TTCCTATGGGCCAAAA
TTCTTGCAACCTGCAA
TTGGTTAGGCATCAAA
